# Supplementary material for: Quantitative Structure-Property Relationship (QSPR) Modeling of Drug-Loaded Polymeric Micelles via Genetic Function Approximation
Source: PLoS One. 2015 Mar 17;10(3):e0119575. doi: 10.1371/journal.pone.0119575 (PMC4364361; doi:10.1371/journal.pone.0119575)
Supplement: S4 Table — (XLS) [file pone.0119575.s004.xls]

## Sheet: Sheet1
S4 Table. The data of 36 candidate descriptors used in the QSPR analysis (the descriptor data is standardized according to the Mean/SD method).
No	Polymer	LC	log(LC)	SSOV	SSA	ET	MEYL	HY	MEXY	DM	DM-X	DM-Y	DM-Z	SA-XY	SA-YZ	SA-ZX	SAF-XY	SAF-YZ	SAF-ZX	SL-LX	SL-LY	SL-LZ	SR	EV	RG	PMI-X	PMI-Z	MD	TPE	AE	TE	IE	VDWE	EE	NBE	LogP	RFTY	NRB	WI
1	4ASP2-M-1	11.6	2.451	0.642177	0.850001	1.02735	1.18972	-0.451306	0.455854	1.38424	0.432087	1.57487	1.53748	1.29235	0.101268	0.267133	-1.17988	-0.228421	-0.135286	1.15623	1.10406	-0.623236	2.45362	0.138512	1.03256	0.330643	0.647451	-1.49001	-0.0542316	0.00362398	-0.162212	0.277912	-0.394654	1.77582	-0.0419578	-0.0574649	0.474757	0.302105	-0.448186
2	4ASP4-M-1	15.7	2.7537	-1.20285	-0.947122	-0.91968	-1.22105	0.433608	-0.795633	-1.09407	-0.0418327	-1.28272	-0.063851	-0.841905	-0.449772	-0.697068	1.05895	0.618911	-0.0059723	-0.717409	-1.0885	0.0457214	-1.24214	-0.691515	-0.38095	-0.866081	-0.829784	-0.826945	-1.26604	-1.21296	-1.09097	-0.869495	-0.958237	-1.27787	-1.18164	-0.656486	-1.29312	-1.28786	-0.785304
3	4ASP6-M-1	9.7	2.2721	0.419081	0.785289	-0.641533	-0.329397	0.433608	1.45704	0.100797	0.397916	0.472821	-0.186563	0.606716	1.09415	0.477884	-0.461561	0.220463	-0.548154	0.488892	0.218994	0.400706	-0.215803	-0.126134	0.192406	0.0576958	-0.209655	-0.600532	-0.265761	-0.199068	-0.470113	-0.22041	-0.489631	1.08026	-0.268976	-0.575601	0.135154	0.33988	-0.50939
4	4ASP1-M-2	11.8	2.4681	-1.04243	-0.492697	-1.25346	-1.19794	-0.307508	0.704588	0.571891	0.452402	0.767687	0.696518	-0.839601	-0.847644	-0.722572	0.499239	0.755089	0.67487	-0.648259	-0.748295	-0.892311	0.509852	-0.843977	-0.652334	-0.535664	-0.619525	1.28354	-1.28053	-1.44611	-1.46481	-1.7842	-1.0083	0.107079	-0.962943	-1.49486	-1.30955	-1.23386	-0.847447
5	4ASP3-M-2	17.5	2.8622	-1.16089	-1.02576	-0.476963	-0.75541	0.433608	-0.762782	-0.677555	0.0803917	-0.758819	0.142149	-0.872345	-0.696521	-1.18202	0.366149	0.383541	-0.107242	-0.668382	-0.603544	-0.613409	0.0682233	-0.676417	-0.48824	-0.36511	-0.479387	0.677081	-1.12826	-1.26447	-1.08599	-0.300235	-0.807697	-0.577682	-0.899527	-0.671697	-1.1847	-1.28275	-0.658166
6	4ASP4-M-2	19	2.9444	-1.96585	-1.71593	-1.17581	-1.6128	0.433608	-1.18203	-1.1826	-0.091751	-1.31064	-0.169188	-1.64102	-1.19083	-1.41328	1.54208	1.07788	0.283814	-1.254	-1.66839	-0.589442	-0.701851	-0.816881	-0.936633	-1.02616	-0.95763	0.952011	-1.74078	-1.83853	-1.618	-1.32949	-1.17059	-1.6743	-1.46538	-1.1003	-1.99873	-2.07077	-0.864617
7	4ASP5-M-2	12.3	2.5096	0.198403	0.528377	-0.476963	-0.202253	0.433608	1.33346	2.06604	2.64295	1.61074	-1.19635	0.115866	0.2308	0.59273	-0.454268	0.439021	-0.267715	0.814907	-0.162327	-0.283877	1.37688	1.70106	0.979614	0.334421	1.13766	1.02479	-0.523276	-0.637234	-0.544617	-1.16536	-0.607475	1.277	-0.345929	-0.718366	-0.0351654	0.0862331	-0.364958
8	4ASP6-M-2	15.1	2.7147	-0.60748	-0.265036	-0.942859	-0.866041	0.433608	0.704588	-0.181892	0.276544	0.124815	-0.271966	-0.427803	0.102206	-0.429254	0.269522	0.745002	-0.169562	-0.243728	-0.573361	-0.292145	0.157916	-0.343374	-0.456439	-0.252497	-0.438272	1.13799	-0.90305	-0.989399	-1.09803	-0.78588	-0.778135	0.300636	-0.701021	-1.03256	-0.802553	-0.707546	-0.633539
9	6ASP1-M-1	9.5	2.2513	-0.684708	-0.503693	-0.548818	-0.461494	1.31852	0.455854	-1.24238	-0.269799	-1.10521	-0.377529	-0.481272	-0.306591	-0.743119	0.340625	0.775264	0.707588	-0.623218	-0.31305	-0.614089	-0.208115	-0.820112	-0.312461	-0.580903	-0.602239	-0.592446	-0.48464	-0.577731	-0.73913	-1.06566	-0.40373	0.566261	-0.284466	-0.936642	-0.712821	-0.721239	-0.898584
10	6ASP3-M-1	11.7	2.4596	0.339979	0.417764	-0.641533	-0.527542	1.31852	0.581003	-0.974266	-1.29256	-1.51624	-0.708306	-0.312488	-0.186823	0.117078	1.36888	0.61723	2.1425	-1.07933	-0.44	-0.32664	-1.15758	-0.583375	-0.678692	-0.671312	-0.682661	-0.454981	0.181877	0.322717	0.31342	0.790677	-0.0080889	-0.088303	-0.0249482	0.123903	0.30369	0.539054	-0.417941
11	6ASP4-M-1	15.1	2.7147	1.38354	1.31255	0.424695	0.710868	1.31852	0.95645	-0.642148	0.00543797	-0.294021	-0.733783	1.53104	1.22831	1.03799	-0.405043	-0.00481948	-0.0511541	0.620684	0.762252	0.241285	0.154499	0.0668124	0.438531	0.294227	0.367577	-0.835031	2.82165	1.7645	1.54441	0.994288	3.48523	0.773088	3.54929	0.756472	1.37573	1.53836	-0.0624634
12	6ASP1-M-2	12.8	2.5494	-1.5319	-1.34456	-0.865209	-0.976672	1.17472	-0.133909	-1.3068	-0.28267	-1.19678	-0.443776	-1.33899	-1.07092	-1.45184	0.940441	1.20902	0.882083	-1.17512	-1.01894	-1.14204	0.164322	-0.92458	-0.879273	-0.787323	-0.767061	1.15416	-1.08636	-1.30653	-1.32333	-1.49378	-0.706193	-0.129835	-0.713994	-1.33493	-1.51273	-1.59623	-0.959489
13	6ASP2-M-2	15.6	2.7473	-0.322372	-0.18682	-0.709911	-0.589463	1.17472	0.704588	0.319277	0.4983	0.604611	0.337237	-0.331777	-0.469051	-0.453508	0.72531	-0.0586183	-0.297317	-0.509429	-0.719988	0.0880922	-0.568594	-0.341479	-0.635662	-0.743496	-0.423988	1.22694	-0.0283783	-0.185886	-0.480386	-0.250614	0.0838917	0.236229	0.127472	-0.690067	-0.405417	-0.304904	-0.6186
14	6ASP4-M-2	19.6	2.9755	0.200256	0.176542	-0.0498925	0.00518068	1.17472	0.285339	-0.804104	-0.0521601	-0.517407	-0.742136	0.346316	0.214559	0.0398348	0.316924	0.556706	0.246422	-0.13335	-0.118384	-0.425663	0.467996	-0.181781	-0.250315	-0.0544026	0.0451598	0.952011	1.68266	0.655093	0.589129	0.231422	2.55081	0.0433833	2.49678	0.0830527	0.236432	0.296182	-0.259238
15	4ASP1-H-1	8	2.0794	1.25962	0.985373	2.13993	2.1144	-1.33622	-0.795633	0.646858	-0.253656	0.807278	1.17996	0.926053	1.00239	1.34245	-1.16347	-1.35315	-1.02646	0.96107	0.965998	1.24522	-0.667256	0.546565	0.500934	0.390393	0.280693	-1.61939	0.806861	1.10373	1.1657	0.723099	0.410071	0.629065	0.521555	1.38291	1.36378	1.06103	1.16704
16	4ASP2-H-1	12	2.4849	0.927954	0.690937	0.192906	0.0999191	-1.33622	-0.545336	-0.240725	0.67858	-0.475859	-1.62737	1.44132	1.34925	1.35993	-1.52993	-2.80908	-2.07654	0.991094	2.0961	3.14046	-2.06518	1.2151	1.17861	1.93419	0.529715	-0.89972	0.812363	1.27329	1.29022	0.856737	0.432111	-0.846734	0.257973	1.38501	0.996523	1.15718	1.63849
17	4ASP3-H-1	11.3	2.4248	2.37713	2.20767	2.32536	2.18045	-1.33622	-1.29623	0.41808	-0.62392	0.287977	1.34381	2.18434	2.6443	2.41759	-2.25007	-1.644	-1.70263	2.65431	2.62946	1.6495	0.511134	2.57726	2.81129	3.07293	3.23199	-1.80537	0.955228	1.50441	1.88955	1.79548	0.247447	-0.0293785	0.235717	2.57128	2.21425	2.05003	2.98357
18	4ASP1-H-2	10.4	2.3418	0.096471	-0.0974652	1.38662	1.18064	-1.04862	-1.18203	0.275435	-0.296262	0.404926	0.8725	-0.160359	0.0253563	0.294824	-0.319355	-0.57307	-0.571524	0.151723	0.0522561	0.415135	-0.220074	0.220011	-0.198055	0.0261368	-0.0276056	0.288946	-0.00472838	0.101692	0.271961	0.00430789	-0.0246344	-0.0772361	-0.0389517	0.607696	0.226424	-0.103584	0.770468
19	4ASP2-H-2	20.6	3.0253	-0.1813	-0.344056	-0.244016	-0.506489	-1.04862	-0.972406	-0.46792	0.484486	-0.669705	-1.47864	0.271174	0.315845	0.309461	-0.627467	-1.79195	-1.45023	0.17687	0.998713	2.0024	-1.39078	0.779913	0.3695	1.31906	0.18095	0.895408	-0.000120424	0.243697	0.376249	0.116228	-0.00617521	-1.31322	-0.259702	0.609452	-0.0811561	-0.0230553	1.16531
20	6ASP1-H-1	9.7	2.2721	-0.419897	-1.27224	-0.0852403	-0.131251	-1.33622	-0.545336	-0.723402	-0.59483	-0.360726	-0.410356	-1.04385	-1.36543	-1.06767	-0.366757	-1.01019	0.375736	-0.73532	-0.00171733	-0.572213	-0.329841	-0.681351	-0.991421	-0.761892	-0.818398	-0.366034	0.722737	1.11039	1.13317	0.573844	0.553403	-1.34191	0.280642	0.57704	0.204236	0.243727	0.0895726
21	6ASP2-H-1	8.6	2.1518	0.983275	0.00410096	1.58364	1.65206	-1.33622	-0.545336	0.547068	0.022655	0.158199	1.63351	0.169743	-0.225158	0.405279	1.00972	1.10646	1.33858	-0.297244	-0.702657	-0.428825	-0.0359909	-0.644512	-0.747738	-0.616976	-0.564942	-1.11805	1.6097	1.91299	1.78117	2.35978	1.16631	-0.439119	1.05295	1.56283	1.54385	1.40443	0.91623
22	6ASP2-H-2	11.7	2.4596	-0.134968	-0.91928	0.920723	0.793429	-1.04862	-0.972406	0.191859	-0.0648511	-0.138678	1.25235	-0.793768	-1.00272	-0.490059	1.50197	1.48642	1.41024	-0.902114	-1.34524	-0.986879	0.308258	-0.777515	-1.24382	-0.817535	-0.735825	0.709426	0.667647	0.779449	0.787414	1.37502	0.608715	-0.97184	0.406088	0.758376	0.377233	0.184017	0.560417
